# Supplementary material for: Role of DDR1 in Regulating MMPs in External Root Resorption
Source: Int J Mol Sci. 2024 Nov 11;25(22):12111. doi: 10.3390/ijms252212111 (PMC11594854; doi:10.3390/ijms252212111)
Supplement: Supplementary file 1 [file ijms-25-12111-s001.zip]

Archive with 1 entries (1 files):
- ijms-3283646-supplementary.pdf
